# Supplementary material for: A Biomonitoring Pilot Study in Workers from a Paints Production Plant Exposed to Pigment-Grade Titanium Dioxide (TiO2)
Source: Toxics. 2022 Mar 31;10(4):171. doi: 10.3390/toxics10040171 (PMC9028136; doi:10.3390/toxics10040171)
Supplement: Supplementary file 1 [file toxics-10-00171-s001.zip]

Archive with 1 entries (1 files):
- toxics-1626394-supplementary.pdf
